# Supplementary material for: Identification of CaVβ1 Isoforms Required for Neuromuscular Junction Formation and Maintenance
Source: Cells. 2025 Aug 6;14(15):1210. doi: 10.3390/cells14151210 (PMC12346070; doi:10.3390/cells14151210)
Supplement: Supplementary file 1 [file cells-14-01210-s001.zip]

Archive with 2 entries (2 files):
- cells-3780374-supplementary figues.pdf
- cells-3780374-supplementary-submitted.xlsx
